# Supplementary material for: Single-Molecule Chemistry Part II: Pathway Analysis of the Oxidation of Guanine to 8-Oxo-7,8-dihydroguanosine in an Oligonucleotide Hybrid
Source: Molecules. 2026 May 8;31(10):1564. doi: 10.3390/molecules31101564 (PMC13210223; doi:10.3390/molecules31101564)
Supplement: Supplementary file 1 [file molecules-31-01564-s001.zip]

Archive with 1 entries (1 files):
- molecules-4253661-supplementary.pdf
